# Supplementary material for: Experimentally controlled downregulation of the histone chaperone FACT in Plasmodium berghei reveals that it is critical to male gamete fertility
Source: Cell Microbiol. 2011 Dec;13(12):1956–74. doi: 10.1111/j.1462-5822.2011.01683.x (PMC3429858; doi:10.1111/j.1462-5822.2011.01683.x)
Supplement: Supplementary file 8 [file cmi0013-1956-SD1.xlsx]

## Sheet: Sheet1
Name	5’-3’ oligonucleotide sequence	Position in genome	Additional information
	Primers used to disrupt fact-l
2819	GCCccgcggCATAAGGATATAAAAGGG (F)	Chr.12: 1222018 - 1222035	PBANKA_123220, fact-l, Left Flank
2820	TCAaggcctAAGCCTATAACATGACCC (R)	Chr.12: 1223176 - 1223193	PBANKA_123220, fact-l, Left Flank
2779	CTGATgaattcATGCATGATGAAAT (F)	Chr. 12: 1224600 - 1224618	PBANKA_123220, fact-l, Right Flank
2780	ATTATAGACGTACGTATGTGTACA (R)	Chr.12: 1225939 - 1225962	PBANKA_123220, fact-l, Right Flank
3576	GCccgcggATGCAATCCTTATTAGTG (F)	Chr.12: 1221532 - 1221549	PBANKA_123220, fact-l, Left Flank
3577	GCaggcctCATCTGATTTAGATCTAAG (R)	Chr.12: 1222604 - 1222622	PBANKA_123220, fact-l, Left Flank
3578	GCctcgagCTAGAAAGAGTACATCATGG (F)	Chr.12: 1224845 - 1224864	PBANKA_123220, fact-l, Right Flank
3579	GCgatatcGCGTTCATTTCATATATAAC (R)	Chr.12: 1226105 - 1226124	PBANKA_123220, fact-l, Right Flank
	see RMgm-255; http://www.pberghei.eu/index.php?rmgm=255)
	Primers for the generation of FACT-L c-Myc tag
2779	CTGATgaattcATGCATGATGAAAT (F)	N/A	c-Myc tag fragment
3171	TAggatccATTTTTTTTCCTCTTTC (R)	N/A	c-Myc tag fragment
2895	ATGGTGCCCATATACC (F)	Chr.12: 1223943 - 1223958	PBANKA_123220
2897	ACATGATACATGTGG (R)	Chr.12: 1225507 - 1225521	PBANKA_123220, fact-l
741	CGCGGATCCATGCATAAACCGGTGTGTC (F)	N/A	T. gondii dhfrts
742	CGCGGATCCGCTAGACAGCCATCTCCAT (R)	N/A	T. gondii dhfrts
	Primers for the generation of the 4 Promoter swap lines
3190	ggggtaccTACTATAACATGGTTTTGCC (F)	Chr.12: 1220614 - 1220633	PBANKA_123220 , fact-l, 2kb upstream
3191	ccaagcttAGGATAAAAACATAGGTGTG (R)	Chr.12: 1221134 - 1221153	PBANKA_123220 , fact-l, 2kb upstream
3192	gctctagaTGAACTTTGTAAAAACAAGC (F)	Chr.12: 1222075 1222094	PBANKA_123220 , fact-l
3193	tccccgcggGAATTTTCAATGGTAGTTATCA (R)	Chr.12: 1222677 - 1222698	PBANKA_123220, fact-l
3194	CGgaattcTTTACCATATCTTTATGAAC (F)	Chr.9: 580452 - 580471	PBANKA_091420 (P1 - conserved Plasmodium protein)
3195	CGggatccTCCATTTAATAAAACTGTTTG (R)	Chr.9. 578451 - 578471	PBANKA_091420 (P1 - conserved Plasmodium protein)
3196	CGgaattcATTCGATGTTTACATAATGAC (F)	Chr.14: 29049 29069	PBANKA_140060 (P2 - CLAG protein)
3197	CGggatccCGAATTGACACCATTTTTCC (R)	Chr.14: 27020 - 27039	PBANKA_140060 (P2 - CLAG protein)
3198	CGgaattcATAATATAGATAGTTCTATATAC (F)	Chr.8: 1347463 - 1347485	PBANKA_083690 (P3 - BIR protein)
3199	CGggatccTAATGGGATTTTGTTTTTGATTTG (R)	Chr.8: 1349379 - 1349402	PBANKA_083690 (P3 - BIR protein)
3200	CGgaattcGAATTTTCAGTATAATATGTGG (F)	Chr.1: 413755 - 413776	PBANKA_011100 (P4 - 6 cysteine protein)
3201	CGggatccTGTTTTTTTTGATTTGCACCATC (R)	Chr.1: 409768 - 409791	PBANKA_011100 (P4 - 6 cysteine protein)
3474	GTAACTATATTAGCGTGTTGAATG (F)	Chr. 12: 1218792 - 1218815	PBANKA_123220 5`UTR
3281	CAATTGTTTGATAGTTTCG (R)	Chr. 12: 1223138 - 1223120	PBANKA_123220 ORF (wt control & P1/P2 integration)
3476	CGCGGTTAAAGTATAAATACAACG (F)	Chr.9: 578500 - 578523	PBANKA_091420 (P1 integration)
3477	GGAATTGATATGGCTGTAAAG (F)	Chr.14: 27061 - 27089	PBANKA_140060 (P2 integration)
2892	ATAATTATTAACAAGCTCTGACC (F)	Chr 12: 1221453 - 1221475	PBANKA_123220 5`UTR (wt control)
695	AATATTCATAACACACTTTTAAGC (R)	Chr.7: 649591 - 649614	pbdhfr/ts
741	CGCGGATCCATGCATAAACCGGTGTGTC (F)	N/A	T. gondii dhfrts
742	CGCGGATCCGCTAGACAGCCATCTCCAT (R)	N/A	T. gondii dhfrts
	Primers used for Northern analysis
L644R	GGAAACAGTCCATCTATAATTG	Chr.7: 30046 - 30067	large subunit ribosomal rna, lsu-rrna (A-type)
3848	CGccgcggCCAGCTGATAATACTGGAAGCACG	Chr.13: 255546 - 255569	PBANKA_130530, fact-s, F
3913	CATCATTTTCATGAGGATAA	Chr.13: 256094 - 256113	PBANKA_130530, fact-s, R
5292	GCATGAAAATGGGTGGAAAGGAAG	Chr.6: 94196 - 94217	PBANKA_060190, hmgb1, F
5293	GCTTATTTCATTTTACTTTTGGCATATTCC	Chr.6. 93927 - 93954	PBANKA_060190, hgmb1, R
5294	GCATGGCAACTAAAACACAAAAG	Chr.7: 459194 - 459214	PBANKA_071290, hgmb2, F
5295	GCTTATTCCTTGGTTTTTCTATATTC	Chr.7: 459467 - 459490	PBANKA_071290, hgmb2, R
Table S1.
Sequence of Oligonucleotide Primers used in this study
